# Supplementary material for: Synthesis of 1H-Pyrrolo[3,2-g]isoquinoline Derivatives as Ligands Targeting Haspin Kinase
Source: Molecules. 2025 Nov 13;30(22):4388. doi: 10.3390/molecules30224388 (PMC12655252; doi:10.3390/molecules30224388)
Supplement: Supplementary file 1 [file molecules-30-04388-s001.zip]

Archive with 1 entries (1 files):
- molecules-3924762-supplementary.pdf
